# Supplementary material for: Genetic and phenotypic heterogeneity in early neurodevelopmental traits in the Norwegian Mother, Father and Child Cohort Study
Source: Mol Autism. 2024 Jun 7;15:25. doi: 10.1186/s13229-024-00599-0 (PMC11161964; doi:10.1186/s13229-024-00599-0)
Supplement: Supplementary file 1 — Additional file 1: Supplementary Tables. [file 13229_2024_599_MOESM1_ESM.xlsx]

## Sheet: ToC
Table	Short Description	Sheet Name
Table S1	Item summary	Item_sum
Table S2	Outcomes from NPR summary	Outcomes_NPR
Table S3	Outcomes from questionnaires summary	Outcomes_questionnaire
Table S4	Items power estimates for GWAS	All_items_power
Table S5	Fit measures from the EFA	Fit_measures_EFA
Table S6	11 factor solution from EFA	11_factor
Table S7	fit measures of CFA models run in the halfsample	CFA_halfsample_modelFits
Table S8	Final correlated factor model factor variance est.	Corfactor factor variance est.
Table S9	Final correlated factor model threshold est.	Corfactor item threshold est.
Table S10	Final correlated factor model item variance est.	Corfactor item variance est.
Table S11	Final correlated factor model item loadings est.	Corfactor item loadings est.
Table S12	measurement invariance testing by sex model fits + diff	MI model fits + diff
Table S13	higherorder model factor variance estimates	higherorder factor var est.
Table S14	higherorder model loadings estimates	higherorder loadings est.
Table S15	factor h2 estimates full sample	factor_h2
Table S16	lead and shared SNPs from factor GWAS	leadSNPs_FactorGWAS
Table S17	Magma results from factor GWAS (top 20 associations per factor)	Magma_genes
Table S18	factor h2 estimates by sex	factor_bySex_h2
Table S19	Items Z values estimated from genomic SEM	Items Z values
Table S20	items h2 estimates	items_h2
Table S21	Factor rg estimates with PGC GWAS full sample	Factor_PGC_rg
Table S22	Item rg estimates with PGC GWAS	Item_PGC_rg
Table S23	Factor rg estimates with PGC GWAS by sex	factor_rg_PGC_bysex
Table S24	Correlated factor model with PGC PGS as predictors	corfactor_PGS
Table S25	higherorder factor model with PGC PGS as predictors	higherorder_PGS
Table S26	Genomic loci above genome wide suggestive sig. from common factor GWAS of prosocial behavior in genomic SEM - V2	SNP_Loci_prosocial_cfV2
Table S27	Qsnp loci above genome wide suggestive sig. from common factor GWAS of prosocial behavior in genomic SEM - V2	Qsnp_Loci_prosocial_cfV2

## Sheet: Item_sum
Item	scale	Item_short_name	inter_item_cor	n_1st_lvl_all	n_2nd_lv_all	n_3rd_lvl_all	Number_of_lvl	Percent_missing	n	In_final_model	n_1st_lvl_Male	n_1st_lvl_Female	n_2nd_lvl_Male	n_2nd_lvl_Female	n_3rd_lvl_Male	n_3rd_lvl_Female	Percent_missing_Male	Percent_missing_Female	n_Male	n_Female
GG222	ASQ	kick a ball by swinging his/her leg forward	0.273132	57543	571	192	3	0.6	58306	yes	29418	28043	272	297	109	82	0.5	0.6	29799	28422
GG223	ASQ	catch a large ball with both hands	0.154669	45412	10843	1566	3	1.4	57821	yes	22754	22598	5826	4997	927	637	1.5	1.2	29507	28232
GG224	ASQ	hold a pencil, crayon, or pen between fingers and thumb	0.137157	37575	12637	6704	3	2.9	56916	yes	16144	21385	7946	4665	4798	1897	3.6	2.2	28888	27947
GG225	ASQ	undo one or more buttons	0.153197	37262	13861	6400	3	1.9	57523	yes	15424	21794	8918	4916	4875	1511	2.5	1.3	29217	28221
GG227	NVCC	point in response to "Where is the..."	0.36173	58092	190	94	3	0.4	58376	yes	29636	28370	120	70	62	32	0.5	0.4	29818	28472			100
GG228	NVCC	looks in response to "WOW...what is that?"	0.36445	58010	248	80	3	0.5	58338	yes	29581	28343	163	85	52	28	0.5	0.5	29796	28456
GG229	NVCC	Sounds and words w/ gestures	0.261681	57651	537	57	3	0.7	58245	yes	29414	28152	299	237	37	20	0.7	0.6	29750	28409
GG230	NVCC	show by holding toy	0.278536	57613	565	62	3	0.7	58240	yes	29383	28144	316	249	42	20	0.7	0.6	29741	28413
GG231	SDQ	shares readily	0.182611	31023	26064	1334	3	0.4	58421	yes	15262	15720	13814	12207	773	559	0.4	0.4	29849	28486
GG232	SDQ	helpful if hurt	0.212457	45922	11296	1197	3	0.4	58415	yes	21967	23891	7217	4059	653	542	0.4	0.3	29837	28492
GG233	SDQ	considerate of feelings	0.215018	36889	20159	1306	3	0.5	58354	yes	17522	19315	11535	8592	746	558	0.5	0.4	29803	28465
GG234	SDQ	kind to young children	0.184195	46408	10928	1029	3	0.5	58365	yes	22615	23728	6674	4235	520	507	0.5	0.4	29809	28470
GG235	SDQ	volunteers	0.196032	37498	19112	1743	3	0.5	58353	yes	17664	19784	11086	7995	1048	691	0.5	0.4	29798	28470
GG236	MOBA	pays attention to instruction	0.209428	36456	20721	1168	3	0.5	58345	yes	17701	18701	11450	9241	654	512	0.5	0.5	29805	28454
GG237	ASQ	point to the correct picture	0.328119	57682	646	108	3	0.3	58436	yes	29338	28259	446	199	67	41	0.3	0.3	29851	28499
GG238	ASQ	correctly point to at least seven body parts	0.318673	57302	688	211	3	0.7	58201	yes	29069	28147	469	219	151	60	0.9	0.6	29689	28426
GG239	ASQ	sentences that are three or four words long	0.292267	56887	925	559	3	0.4	58371	yes	28759	28043	663	262	400	158	0.4	0.4	29822	28463
GG240	ASQ	without pointing, carry out directions	0.276455	54998	3052	225	3	0.6	58275	yes	27730	27189	1885	1162	156	69	0.6	0.6	29771	28420
GG241	ASQ	tell what is happening in the picture book	0.284904	54813	2973	503	3	0.6	58289	yes	27521	27212	1883	1084	371	132	0.6	0.6	29775	28428
GG242	ASQ	tell you at least two things about an object	0.22896	35175	16725	5419	3	2.2	57319	yes	16843	18277	9009	7693	3452	1960	2.2	2.3	29304	27930
GG243	MCHAT	respond to name	0.268433	58075	341		2	0.4	58416	yes	29625	28365	210	131			0.4	0.3	29835	28496
GG244	MCHAT	shows objects to parent	0.35253	58369	124		2	0.2	58493	yes	29806	28477	78	46			0.2	0.2	29884	28523
GG245	MCHAT	imitate parent	0.217822	56707	1543		2	0.6	58250	yes	28750	27874	990	552			0.7	0.6	29740	28426
GG246	MCHAT	index finger to point	0.233303	57436	901		2	0.5	58337	yes	29306	28046	499	400			0.5	0.5	29805	28446
GG247	MCHAT	interest in children	0.338789	58348	135		2	0.3	58483	yes	29778	28484	102	33			0.3	0.3	29880	28517
GG248	MCHAT	look in response to pointing	0.305818	57693	628		2	0.5	58321	yes	29407	28201	384	244			0.5	0.5	29791	28445
GG249	ESAT	eye-contact	0.337723	58018	423		2	0.3	58441	yes	29551	28382	305	117			0.3	0.3	29856	28499
GG250	ESAT	react when spoken to	0.261973	58016	394		2	0.4	58410	yes	29615	28315	225	169			0.4	0.4	29840	28484
GG251	MCHAT	oversensitive to noise	0.0453543	40175	18087		2	0.6	58262	yes	20576	19540	9186	8876			0.6	0.6	29762	28416
GG253	MOBA	wave for greetings	0.231406	57894	549		2	0.3	58443	yes	29533	28277	326	221			0.3	0.3	29859	28498
GG254	MOBA	high pain threshold	0.0492687	31928	25872		2	1.4	57800	no	14795	17084	14718	11118			1.5	1.4	29513	28202
GG256	SCQ	talk with you just to be friendly	0.265587	56213	1932		2	0.8	58145	yes	28460	27672	1225	703			0.9	0.7	29685	28375
GG257	SCQ	to and fro 'conversation' with her/him	0.291005	56395	1816		2	0.7	58211	yes	28482	27831	1230	582			0.8	0.6	29712	28413
GG258	SCQ	odd phrases or say the same thing over and over	0.0509083	21986	35442		2	2.1	57428	yes	11164	10785	18173	17221			2.1	2	29337	28006
GG259	SCQ	socially inappropriate questions or statements	-0.0433058	35802	22057		2	1.3	57859	no	19205	16531	10334	11704			1.4	1.2	29539	28235
GG260	SCQ	get his/her pronouns mixed up	0.0703828	36028	21670		2	1.6	57698	yes	17544	18424	11905	9740			1.7	1.5	29449	28164
GG261	SCQ	odd, indirect ways, metaphorical speech	0.0505628	40718	16826		2	1.9	57544	yes	20513	20145	8873	7929			1.9	1.8	29386	28074
GG262	SCQ	say the same thing over and over in exactly the same way	0.100865	37415	20282		2	1.6	57697	yes	18759	18595	10700	9560			1.7	1.5	29459	28155
GG263	SCQ	very particular way or order or rituals	0.0948299	37990	19857		2	1.3	57847	yes	19276	18656	10268	9562			1.4	1.3	29544	28218
GG264	SCQ	facial expression appropriate to the particular situation	0.254744	58038	205		2	0.7	58243	yes	29617	28337	130	74			0.7	0.6	29747	28411
GG265	SCQ	hand like a tool	0.0600051	34974	22950		2	1.2	57924	yes	17366	17558	12231	10684			1.2	1.2	29597	28242
GG266	SCQ	interests that might seem odd	0.142474	47691	10188		2	1.3	57879	yes	23456	24163	6080	4095			1.4	1.2	29536	28258
GG267	SCQ	more interested in parts of a toy or an object	0.141962	38081	19809		2	1.3	57890	yes	17831	20190	11743	8041			1.3	1.3	29574	28231
GG268	SCQ	special interests that are unusual in their intensity	0.126764	45396	12610		2	1.1	58006	yes	20434	24900	9194	3393			1.1	1	29628	28293
GG269	SCQ	unusually interested in sight, feel, sound, taste, or smell	0.144994	52929	5055		2	1.1	57984	yes	26759	26089	2856	2195			1.1	1.1	29615	28284
GG270	SCQ	odd ways of moving hands or fingers	0.184146	55760	2268		2	1	58028	yes	28390	27288	1252	1014			1	1	29642	28302
GG271	SCQ	complicated movements of whole body	-0.0200002	13862	43963		2	1.4	57825	no	7801	6038	21727	22175			1.4	1.3	29528	28213
GG272	SCQ	self injury	0.141892	53868	4276		2	0.8	58144	yes	27399	26391	2308	1962			0.8	0.8	29707	28353
GG273	SCQ	objects that they must carry around	0.0746542	43113	14776		2	1.3	57889	yes	21559	21494	8030	6722			1.2	1.3	29589	28216
GG274	SCQ	have any particular friends or a best friend	0.0918213	35489	22538		2	1	58027	no	17394	18042	12265	10241			1	1.1	29659	28283
GG275	SCQ	spontaneously copy you	0.148987	54993	3121		2	0.9	58114	yes	28112	26799	1579	1538			0.9	0.9	29691	28337
GG276	SCQ	spontaneously point at thingsjust to show you	0.193338	56013	2113		2	0.9	58126	yes	28597	27332	1091	1020			0.9	0.8	29688	28352
GG277	SCQ	use gestures, other than pointing or pulling your hand	0.0919685	41451	15477		2	2.9	56928	yes	20873	20518	8186	7268			3	2.8	29059	27786
GG278	SCQ	shake head to indicate yes	0.188117	53324	4663		2	1.1	57987	no	26860	26381	2754	1906			1.1	1.1	29614	28287
GG279	SCQ	shake head to indicate no	0.155274	50917	6991		2	1.2	57908	yes	25582	25258	3993	2989			1.3	1.2	29575	28247
GG280	SCQ	look at you directly in the face	0.22936	57018	1055		2	1	58073	yes	29020	27916	631	420			1	0.9	29651	28336
GG281	SCQ	smiles back if someone smiles at him/he	0.230447	57543	575		2	0.9	58118	yes	29377	28083	312	261			0.9	0.9	29689	28344
GG282	SCQ	show things that interest them to engage your attention	0.214888	57489	676		2	0.8	58165	yes	29339	28064	366	310			0.8	0.8	29705	28374
GG283	SCQ	ever offer to share things other than food	0.243933	56622	1617		2	0.7	58239	yes	28703	27834	1025	591			0.8	0.6	29728	28425
GG284	SCQ	want you to join in his/her enjoyment of something	0.25136	57656	525		2	0.8	58181	yes	29411	28159	303	222			0.8	0.7	29714	28381
GG285	SCQ	comfort you when you are sad or hurt	0.240487	56466	1705		2	0.8	58171	yes	28520	27863	1172	531			0.9	0.7	29692	28394
GG286	SCQ	use gestures with sounds or words to get your attention	0.142058	55768	2113		2	1.3	57881	yes	28431	27253	1129	983			1.3	1.2	29560	28236
GG287	SCQ	a normal range of facial expressions	0.347569	58110	102		2	0.7	58212	yes	29657	28367	74	28			0.7	0.7	29731	28395
GG288	SCQ	spontaneously join in and copy the actions in social games	0.219869	55486	2571		2	1	58057	yes	27784	27619	1830	740			1.1	0.8	29614	28359
GG289	SCQ	pretend or make-believe games	0.231062	55248	2835		2	0.9	58083	yes	27613	27555	2009	821			1.1	0.7	29622	28376
GG290	SCQ	interested in other children whom he/she does not know	0.23259	56670	1525		2	0.7	58195	yes	28748	27838	962	562			0.8	0.7	29710	28400
GG291	SCQ	respond positively when another child approaches	0.195874	56150	1503		2	1.7	57653	yes	28654	27414	786	714			1.7	1.6	29440	28128
GG292	SCQ	start talking to your child,look up and pay attention to you	0.24562	56222	1658		2	1.3	57880	yes	28532	27608	999	657			1.4	1.1	29531	28265
GG293	SCQ	play imaginative games with another child	0.226111	48048	9140		2	2.5	57188	yes	23314	24663	5816	3311			2.8	2.2	29130	27974
GG294	SCQ	play cooperatively in games with groups of other children	0.226692	53006	4806		2	1.4	57812	yes	26626	26301	2858	1943			1.6	1.2	29484	28244
GG314	CBCL	Can't concentrate, can't pay attention for long	0.198342	38101	18471	1613	3	0.8	58185	yes	18818	19219	10040	8412	872	738	0.8	0.8	29730	28369
GG315	CBCL	Can't sit still, restless or overactive	0.162002	42523	14051	1636	3	0.7	58210	yes	21011	21451	7793	6235	931	703	0.7	0.7	29735	28389
GG316	CBCL	Can't stand waiting, wants everything now	0.148854	20265	32110	5805	3	0.8	58180	yes	10012	10225	16543	15520	3166	2628	0.8	0.8	29721	28373
GG320	CBCL	Demands must be met immediately	0.121055	17207	34083	6814	3	0.9	58104	yes	8732	8446	17406	16633	3538	3264	0.9	0.9	29676	28343
GG327	CBCL	Gets into everything	0.0655832	38188	17085	2731	3	1.1	58004	yes	20153	17976	8224	8835	1250	1480	1.1	1	29627	28291
GG330	CBCL	poorly coordinated/clumsy	0.198554	53923	3659	581	3	0.8	58163	no	27464	26382	1948	1703	296	284	0.8	0.8	29708	28369
GG332	CBCL	Quickly shifts from one activity to another	0.112446	18190	32037	7814	3	1	58041	yes	9287	8864	16371	15632	3995	3806	1	1	29653	28302
GG339	CBM	distracted by outside stimuli	0.0860566	9170	39445	9286	3	1.2	57901	yes	4471	4688	20226	19157	4890	4385	1.2	1.3	29587	28230
GG340	CBM	difficult waiting turn	0.156803	23255	31373	3489	3	0.9	58117	yes	11104	12121	16607	14715	1981	1503	0.9	0.9	29692	28339
GG341	CBM	can't keep focused on task	0.210084	38405	18569	1050	3	1	58024	yes	18964	19377	10081	8467	603	447	1	1	29648	28291
GG342	CBM	excessive talking	0.0361039	31377	21164	5501	3	1	58042	yes	16754	14574	10299	10836	2603	2890	1	1	29656	28300
GG345	CBM	doesn't listen when spoken to	0.180339	34631	21846	1608	3	0.9	58085	yes	17112	17469	11628	10185	931	674	0.9	0.9	29671	28328

## Sheet: Outcomes_NPR
diagnosis_var	n_MoBa	n_Q3	n_multi_2x_MoBa	N_Male_q3	N_Female_q3	percent_multi_2dx_MoBa	attrition_rate_age3	sex_ratio_Q3	mean_age_firstdx_birthyr2008andlater	percentdx_atorbefore3_birthyr2005andlater	percent_earlyrefer_birthyr_before2005	Used in Outcome models	diagnosis
any_dx_npr	10177	4844	2764	3176	1668	0.271593	0.524025	1:1.9				y	Any dx code
ever_inpatient	2238	1033	529	451	582	0.236372	0.538427	1:0.77				n
no_dx_npr	102649	53621	0	26728	26893	0	0.477628	1:0.99				n	no dx codes available
received_dx_adhd_noAut_npr	5331	2478	1529	1606	872	0.286813	0.535172	1:1.84	9.62	0.14	8.93	y	ADHD w/o autism
received_dx_aut_noADHD_npr	1225	658	351	473	185	0.286531	0.462857	1:2.56	8.54	6.65	22.56	y	autism w/o ADHD
received_dx_aut_noID_npr	1699	898	778	658	240	0.457916	0.471454	1:2.74	9.136	4.37	16.24	y	autism w/o intellectual disability
received_dx_aut_wADHD_npr	670	330	610	247	83	0.910448	0.507463	1:2.98	9.286	4.19	20.14	n	autism and adhd
received_dx_aut_wID_npr	196	90	183	62	28	0.933673	0.540816	1:2.21	5.25	20.83	73.81	n	autism and intellectual disability
received_dx_f7_f83_npr	1191	527	660	337	190	0.554156	0.557515	1:1.77	7.381	10.51	44.55	y	General Developmental Delay and Intellectual disablity
received_dx_f80_f985_f986_npr	1224	575	662	373	202	0.54085	0.530229	1:1.85	6.25	13.1	23.53	y	Specific psychological development - Speech, Language, and stuttering
received_dx_F81_npr	2183	942	1098	602	340	0.502978	0.568484	1:1.77	10.8	0	8.35	y	Specific psychological development - scholastic skills - Any
received_dx_F82_npr	421	212	263	152	60	0.624703	0.496437	1:2.53	5.032	26.21	25.37	y	Specific psychological development - motor
received_dx_F83_npr	599	268	384	183	85	0.641068	0.552588	1:2.15	7.37	11.8	28.04	n	Specific psychological development - mixed
received_dx_f840_f841_f845_f848_f849_npr	1895	988	961	720	268	0.507124	0.478628	1:2.69	8.754	5.8	21.79	y	Autism - Any
received_dx_F90_npr	6001	2808	2139	1853	955	0.356441	0.532078	1:1.94	9.531	0.19	10.23	y	Behavioural & emotional - hyperkinetic (ADHD) - Any
received_dx_F95_npr	1471	754	637	533	221	0.433039	0.487424	1:2.41	9.327	1.05	8.93	y	Behavioural & emotional - tic conditions - Any
			N_moBa = n in MoBA
			N_q3 = n in the outcome models / with age 3 questionnaire data
			n_multi_2x = recieved two or more different F diagnosis codes 2x times or more
			attrition_rate = % who have dropped out of the study by age 3
			sex_ratio_Q3 = Male:Female

## Sheet: Outcomes_questionnaire
Item	question	age	n_MoBa	n_with_age3	n_endorsed_with_age3	n_endorsed_MoBa	MoBa_0	with_age3_0	percent_with_age3_0	MoBa_1	with_age3_1	percent_with_age3_1	MoBa_2	with_age3_2	percent_with_age3_2	MoBa_3	with_age3_3	percent_with_age3_3
age5.impactord		5yr	41506	34035			37025	30345	0.819581	1887	1552	0.82247	2063	1707	0.827436	531	431	0.811676
age8.impactord		8yr	43468	36127			35845	29853	0.832836	3712	3060	0.824353	2911	2407	0.826864	1000	807	0.807
early.service.refer		3yr	53209	53162	1632	1634
GG173	Child referred to Habilitation service	3yr	53019	52972	454	455
GG174	Child referred to Educational psychology service	3yr	53322	53275	1248	1250
GG175	Child referred to Child psychiatric clinic/department	3yr	52868	52822	380	380

## Sheet: All_items_power
Item	cc_ratio	"control"	"case"	dichotomised	item_n_lvl	n	scale	Item_short_name	power_1.1	power_1.15	power_1.2	power_1.25	sample_prev	pop_prev	Percent_missing
GG222	0.0119115	42228	503	y	3	42731	ASQ	kick a ball by swinging his/her leg forward	0.0500433	0.115628	0.224219	0.371542	0.0117713	0.013086132	0.5
GG223	0.268578	33413	8974	y	3	42387	ASQ	catch a large ball with both hands	0.876136	0.998268	0.999998	1	0.211716	0.214610609	1.3
GG224	0.517317	27488	14220	y	3	41708	ASQ	hold a pencil, crayon, or pen between his/her fingers and thumb	0.938796	0.99973	1	1	0.340942	0.339816572	2.9
GG225	0.537505	27423	14740	y	3	42163	ASQ	undo one or more buttons	0.939878	0.99974	1	1	0.349596	0.352224328	1.9
GG227	0.00377704	42626	161	y	3	42787	NVCC	point in response to "Where is the..."	0.0211557	0.0366827	0.061148	0.0964054	0.00376283	0.004865013	0.4
GG228	0.0042983	42575	183	y	3	42758	NVCC	look in response to "WOW...what's that?"	0.0228016	0.0409166	0.0697627	0.111551	0.0042799	0.005622407	0.5
GG229	0.00967338	42281	409	y	3	42690	NVCC	Sounds and words w/ gestures	0.041428	0.0914121	0.174601	0.291831	0.0095807	0.010198300	0.6
GG230	0.0100353	42251	424	y	3	42675	NVCC	show by holding toy	0.0428	0.0951634	0.182353	0.304538	0.00993556	0.010765797	0.7
GG231	0.873408	22853	19960	y	3	42813	SDQ	shares readily	0.560797	0.91761	0.994626	0.999866	0.466214	0.468975197	0.4
GG232	0.268409	33747	9058	y	3	42805	SDQ	helpful if hurt	0.879703	0.998408	0.999998	1	0.211611	0.213866301	0.4
GG233	0.576115	27130	15630	y	3	42760	SDQ	considerate of feelings	0.937982	0.999711	1	1	0.365529	0.367841108	0.5
GG234	0.255622	34062	8707	y	3	42769	SDQ	kind to young children	0.867755	0.997922	0.999997	1	0.203582	0.204865930	0.5
GG235	0.55361	27532	15242	y	3	42774	SDQ	volunteers	0.941554	0.999758	1	1	0.356338	0.357393793	0.4
GG236	0.593679	26831	15929	y	3	42760	SDQ	pays attention to instruction	0.934378	0.99966	1	1	0.372521	0.375164967	0.5
GG237	0.0105246	42377	446	y	3	42823	ASQ	point to the correct picture	0.0447786	0.100724	0.193854	0.323243	0.010415	0.012903005	0.3
GG238	0.0135225	42078	569	y	3	42647	ASQ	correctly point to at least seven body parts	0.0563844	0.133546	0.26021	0.426462	0.0133421	0.015446470	0.7
GG239	0.0232002	41810	970	y	3	42780	ASQ	sentences that are three or four words long	0.0992488	0.253473	0.478158	0.705698	0.0226741	0.025423584	0.4
GG240	0.0553372	40461	2239	y	3	42700	ASQ	without pointing, carry out directions	0.26685	0.624962	0.891931	0.983571	0.0524356	0.056233376	0.6
GG241	0.0595223	40321	2400	y	3	42721	ASQ	tell what is happening in the picture book	0.28967	0.662426	0.914492	0.989174	0.0561785	0.059633893	0.6
GG242	0.622148	25899	16113	y	3	42012	ASQ	tell you at least two things about an object	0.921565	0.999437	1	1	0.383533	0.386329140	2.2
GG243	0.00525871	42596	224	n	2	42820	MCHAT	respond to name	0.0259259	0.0491547	0.086532	0.141368	0.0052312	0.005837442	0.3
GG244	0.00170589	42793	73	n	2	42866	MCHAT	shows objects to parent	0.0148313	0.0211311	0.0301779	0.0431313	0.00170298	0.002119912	0.2
GG245	0.0268658	41577	1117	n	2	42694	MCHAT	imitate parent	0.116602	0.299974	0.55104	0.778397	0.0261629	0.026489270	0.6
GG246	0.0145447	42146	613	n	2	42759	MCHAT	index finger to point	0.06073	0.145878	0.284421	0.462151	0.0143362	0.015444743	0.5
GG247	0.00194025	42778	83	n	2	42861	MCHAT	interest in children	0.0155328	0.0227868	0.0335838	0.048539	0.00193649	0.002308363	0.2
GG248	0.0096147	42331	407	n	2	42738	MCHAT	look in response to pointing	0.0412751	0.0909171	0.173586	0.290101	0.00952314	0.010767991	0.5
GG249	0.00662719	42552	282	n	2	42834	ESAT	eye-contact	0.0305465	0.0615333	0.112425	0.186352	0.00658356	0.007238069	0.3
GG250	0.00648908	42533	276	n	2	42809	ESAT	react when spoken to	0.0301104	0.060231	0.109672	0.181557	0.00644724	0.006745420	0.4
GG251	0.439028	29686	13033	n	2	42719	MCHAT	oversensitive to noise	0.943212	0.999789	1	1	0.305087	0.310442484	0.6
GG253	0.00911854	42441	387	n	2	42828	MOBA	wave for greetings	0.0394992	0.0859694	0.163385	0.273074	0.00903614	0.009393768	0.3
GG256	0.0319144	41298	1318	n	2	42616	SCQ	talk with you just to be friendly	0.141533	0.363622	0.640378	0.853647	0.0309274	0.033227277	0.8
GG257	0.0284007	41513	1179	n	2	42692	SCQ	to and fro 'conversation' with her/him	0.124168	0.319643	0.579936	0.80438	0.0276164	0.031196853	0.6
GG260	0.594124	26550	15774	n	2	42324	SCQ	get his/her pronouns mixed up	0.931565	0.999618	1	1	0.372696	0.375576276	1.5
GG261	0.404718	30053	12163	n	2	42216	SCQ	put things in odd, indirect ways; or use metaphorical ways of saying things	0.935705	0.999709	1	1	0.288114	0.292402336	1.7
GG262	0.526025	27723	14583	n	2	42306	SCQ	say the same thing over and over in exactly the same way	0.941704	0.999763	1	1	0.344703	0.351526076	1.5
GG263	0.513611	28029	14396	n	2	42425	SCQ	very particular way or order or rituals	0.943155	0.99978	1	1	0.339328	0.343267585	1.3
GG264	0.00255821	42608	109	n	2	42717	SCQ	facial expression usually seem appropriate to the particular situation	0.0173493	0.0272197	0.0422412	0.0633879	0.00255168	0.003519736	0.6
GG265	0.643612	25837	16629	n	2	42466	SCQ	hand like a tool	0.916804	0.999331	1	1	0.391584	0.396208825	1.2
GG266	0.199661	35385	7065	n	2	42450	SCQ	interests that might seem odd	0.789407	0.992107	0.999965	1	0.166431	0.176022392	1.2
GG267	0.503772	28231	14222	n	2	42453	SCQ	more interested in parts of a toy or an object	0.943709	0.999787	1	1	0.335006	0.342183451	1.2
GG268	0.267352	33570	8975	n	2	42545	SCQ	special interests that are unusual in their intensity	0.876495	0.998283	0.999998	1	0.210953	0.217391304	1
GG269	0.0880802	39078	3442	n	2	42520	SCQ	unusually interested in the sight, feel, sound, taste, or smell	0.435087	0.840173	0.983182	0.999371	0.0809501	0.087179222	1
GG270	0.0358299	41083	1472	n	2	42555	SCQ	mannerisms or odd ways of moving his/her hands or fingers	0.161378	0.41158	0.700074	0.895412	0.0345905	0.039084580	1
GG272	0.0769483	39572	3045	n	2	42617	SCQ	self injury	0.380797	0.784969	0.968147	0.998095	0.0714504	0.073541552	0.8
GG273	0.332695	31855	10598	n	2	42453	SCQ	objects that he/she has to carry around	0.916394	0.999415	1	1	0.249641	0.255247111	1.2
GG275	0.0575138	40286	2317	n	2	42603	SCQ	spontaneously copy you	0.277944	0.643456	0.903435	0.986559	0.0543858	0.053704787	0.8
GG276	0.0363128	41115	1493	n	2	42608	SCQ	spontaneously point at things around him/her just to show you	0.164108	0.418056	0.707622	0.900204	0.0350404	0.036352063	0.8
GG277	0.379198	30256	11473	n	2	41729	SCQ	use gestures, other than pointing or pulling your hand	0.927067	0.999592	1	1	0.274941	0.271869730	2.9
GG279	0.137003	37313	5112	n	2	42425	SCQ	shake head to indicate no	0.633205	0.958687	0.999006	0.999995	0.120495	0.120725979	1.3
GG280	0.0185491	41781	775	n	2	42556	SCQ	look at you directly in the face	0.0775125	0.193334	0.374066	0.583836	0.0182113	0.018166790	1
GG281	0.00898019	42204	379	n	2	42583	SCQ	smiles back if someone smiles at him/he	0.0388039	0.0840279	0.159328	0.266433	0.00890027	0.009893665	0.9
GG282	0.0111027	42152	468	n	2	42620	SCQ	show you things that interest him/her to engage your attention	0.0467896	0.106339	0.205507	0.341925	0.0109808	0.011622110	0.8
GG283	0.0266962	41579	1110	n	2	42689	SCQ	ever offer to share things other than food	0.115742	0.297719	0.547675	0.775282	0.026002	0.027764900	0.6
GG284	0.00817619	42318	346	n	2	42664	SCQ	want you to join in his/her enjoyment of something	0.0359198	0.0760967	0.142902	0.238741	0.00810988	0.009023564	0.7
GG285	0.0293798	41423	1217	n	2	42640	SCQ	comfort you when you are sad or hurt	0.128846	0.331707	0.597059	0.819066	0.0285413	0.029310137	0.8
GG286	0.0378415	40881	1547	n	2	42428	SCQ	use gestures with sounds or words to get your attention	0.171282	0.434603	0.726313	0.911641	0.0364618	0.036505935	1.3
GG287	0.00131397	42619	56	n	2	42675	SCQ	a normal range of facial expressions	0.0136368	0.0183932	0.0252262	0.034453	0.00131224	0.001752216	0.7
GG288	0.0457762	40698	1863	n	2	42561	SCQ	spontaneously join in and try to copy the actions in social games	0.214182	0.526957	0.817786	0.957967	0.0437725	0.044284066	0.9
GG289	0.0486436	40622	1976	n	2	42598	SCQ	pretend or make-believe games	0.229893	0.557907	0.843684	0.968124	0.0463872	0.048809462	0.9
GG290	0.0255769	41600	1064	n	2	42664	SCQ	interested in other children whom he/she does not know	0.110249	0.283034	0.525427	0.754017	0.0249391	0.026205000	0.7
GG291	0.0248461	41254	1025	n	2	42279	SCQ	respond positively when another child approaches	0.105651	0.270808	0.506053	0.73473	0.0242437	0.026069762	1.6
GG292	0.0275087	41296	1136	n	2	42432	SCQ	start talking to your child,look up and pay attention to you	0.118717	0.305928	0.559983	0.786627	0.0267722	0.028645473	1.2
GG293	0.185083	35368	6546	n	2	41914	SCQ	play imaginative games with another child	0.754838	0.987663	0.999914	1	0.156177	0.159823739	2.4
GG294	0.0871896	38984	3399	n	2	42383	SCQ	play cooperatively in games with groups of other children	0.429276	0.834825	0.981949	0.999289	0.0801972	0.083131530	1.4
GG314	0.512065	28221	14451	y	3	42672	CBCL	Can't concentrate, can't pay attention for long	0.944594	0.999795	1	1	0.338653	0.345174873	0.7
GG315	0.35607	31477	11208	y	3	42685	CBCL	Can't sit still, restless or overactive	0.926713	0.999591	1	1	0.262575	0.269489778	0.7
GG316	0.108532	38477	4176	y*	3	42653	CBCL	Can't stand waiting, wants everything now	0.529182	0.910444	0.99506	0.999923	0.0979064	0.099776556	0.7
GG320	0.132658	37623	4991	y*	3	42614	CBCL	Demands must be met immediately	0.620956	0.954321	0.998778	0.999993	0.117121	0.117272477	0.8
GG327	0.510634	28165	14382	y	3	42547	CBCL	Gets into everything	0.943972	0.999789	1	1	0.338026	0.341631612	1
GG332	0.154762	36863	5705	y*	3	42568	CBCL	Quickly shifts from one activity to another	0.689307	0.975034	0.999644	0.999999	0.134021	0.134628969	0.9
GG339	0.190169	35705	6790	y*	3	42495	CBM	distracted by outside stimuli	0.77215	0.990063	0.999944	1	0.159784	0.160377196	1.1
GG340	0.0642777	40045	2574	y*	3	42619	CBM	difficult waiting turn	0.314466	0.699766	0.933993	0.993157	0.0603956	0.060034069	0.8
GG341	0.503126	28313	14245	y	3	42558	CBM	can't keep focused on task	0.944306	0.999793	1	1	0.33472	0.338118709	0.9
GG342	0.851781	22993	19585	y	3	42578	CBM	excessive talking	0.631298	0.951142	0.998124	0.999976	0.459979	0.459408704	0.9
GG345	0.66698	25557	17046	y	3	42603	CBM	doesn't listen when spoken to	0.906992	0.99908	0.999999	1	0.400113	0.403787553	0.8

## Sheet: Fit_measures_EFA
Model	# of parameters	Chi-sq	DoF	p-value		CFI	TIL	RMSEA	SRMR
1-factor	79	158845.216	3002	0.0000		0.283	0.264	0.042	0.138
2-factor	157	94967.398	2924	0.0000		0.576	0.554	0.033	0.084
3-factor	234	58672.778	2847	0.0000		0.743	0.722	0.026	0.066
4-factor	310	33869.126	2771	0.0000		0.857	0.841	0.020	0.056
5-factor	385	26065.086	2696	0.0000		0.892	0.877	0.017	0.049
6-factor	459	20051.515	2622	0.0000		0.920	0.906	0.015	0.044
7-factor	N/A
8-factor	604	13722.811	2477	0.0000		0.948	0.936	0.012	0.037
9-factor	675	11517.942	2406	0.0000		0.958	0.946	0.011	0.035
10-factor	745	9975.715	2336	0.0000		0.965	0.954	0.011	0.033
11-factor	814	8746.275	2267	0.0000		0.970	0.959	0.010	0.031
12-factor	882	7875.856	2199	0.0000		0.974	0.963	0.009	0.030
13-factor	949	7155.487	2132	0.0000		0.977	0.967	0.009	0.029
14-factor	1015	6378.489	2066	0.0000		0.980	0.970	0.008	0.028
15-factor	1080	5733.196	2001	0.0000		0.983	0.974	0.008	0.027

## Sheet: 11_factor
item	factor_1	factor_2	factor_3	factor_4	factor_5	factor_6	factor_7	factor_8	factor_9	factor_10	factor_11
GG222	0.502*	0.179*	-0.040*	0.189*	0.032	0.144*	-0.004	-0.127*	0.021	-0.066*	0.093*
GG223	0.466*	0.047	-0.016	0.057	-0.073*	0.121*	-0.008	0.055*	-0.014	0.006	0.069*
GG224	0.558*	-0.047*	0.013	0.008	0.017	-0.025	0.028*	0.046*	0.080*	0.040*	-0.073*
GG225	0.612*	-0.011	0.021	-0.001	-0.013	-0.030	0.005	0.051*	0.120*	0.079*	-0.129*
GG237	0.074*	0.598*	0.055*	0.229*	0.050*	0.033	0.106*	-0.123*	-0.031	-0.059*	-0.001
GG238	0.109*	0.628*	0.024	0.206*	0.060*	0.001	0.034	-0.062*	0.000	0.007	-0.004
GG239	0.017	0.907*	-0.010	-0.047	-0.008	0.039	-0.056*	-0.052*	0.104*	0.009	-0.028
GG240	0.167*	0.549*	0.036*	0.137*	-0.010	0.053*	0.039*	0.043*	-0.056*	0.066*	0.019
GG241	0.021	0.855*	0.013	0.071*	-0.005	-0.047*	-0.016	0.095*	0.018	0.021	0.019
GG242	0.071*	0.852*	0.016	0.056*	-0.045*	-0.144*	-0.047*	0.287*	0.009	0.041*	0.004
GG227	0.169*	0.298*	0.093*	0.420*	0.024	0.113*	0.027	-0.312*	0.072*	-0.037	0.062
GG228	0.149*	0.259*	0.135*	0.403*	0.028	0.206*	0.015	-0.110*	0.072*	-0.035	0.029
GG229	0.089	0.107*	0.031	0.672*	0.080*	-0.009	-0.063*	-0.142*	-0.122*	-0.045	-0.006
GG230	0.151*	0.093*	0.038*	0.608*	0.027	0.017	-0.025	-0.161*	-0.077*	-0.035	0.027
GG231	-0.008	0.022	0.562*	-0.034*	-0.027*	0.088*	-0.014	0.002	0.043*	0.149*	0.030*
GG232	-0.011	-0.019	0.843*	0.056*	0.056*	-0.035*	-0.030*	-0.038*	0.024*	-0.038*	-0.018
GG233	-0.031*	0.002	0.859*	0.031*	0.003	-0.043*	0.023*	-0.010	-0.013	0.044*	0.057*
GG234	-0.059*	-0.024	0.736*	-0.011	0.057*	0.007	0.040*	-0.017	0.040*	-0.004	0.042*
GG235	0.042*	0.007	0.664*	0.041*	-0.019	0.066*	0.047*	0.031*	-0.037*	0.019	-0.199*
GG236	0.027*	0.125*	0.493*	-0.018	-0.055*	0.096*	0.278*	0.106*	-0.061*	-0.012	-0.171*
GG243	-0.051	0.123*	-0.042	0.292*	-0.044	0.486*	0.156*	-0.092*	-0.074	0.075*	0.011
GG244	0.367*	0.134*	0.196*	0.700*	-0.023	-0.027	0.016	0.011	-0.019	-0.008	-0.212*
GG245	0.082*	0.024	-0.007	0.462*	-0.036	0.084*	0.002	-0.051	0.103*	0.103*	-0.047
GG246	0.119*	0.031	-0.019	0.619*	-0.032	0.068	-0.080*	0.004	-0.012	0.032	0.014
GG247	0.048	0.125	0.171*	0.050	0.030	0.566*	-0.090*	-0.079	0.428*	0.103*	-0.036
GG248	0.137*	0.196*	-0.018	0.422*	0.026	0.184*	0.070*	-0.032	0.016	0.001	0.047
GG251	-0.055*	-0.033	-0.056*	0.006	0.300*	0.073*	0.065*	0.102*	-0.013	-0.033*	-0.009
GG249	0.017	0.041	0.035	0.360*	0.039	0.463*	0.307*	-0.015	0.036	-0.020	0.005
GG250	-0.101*	0.111*	-0.030	0.215*	0.013	0.598*	0.052	-0.021	0.024	0.049	-0.123*
GG253	0.124*	-0.033	0.017	0.392*	-0.034	0.242*	0.039	-0.096*	0.042	-0.021	0.004
GG254	-0.119*	0.005	-0.042*	0.111*	0.278*	-0.110*	0.191*	0.062*	0.026	-0.094*	-0.075*
GG256	-0.095*	0.493*	0.014	0.306*	-0.006	0.044	-0.001	0.024	0.102*	0.020	-0.088*
GG257	-0.043*	0.816*	-0.004	0.033	0.005	-0.008	0.020	0.003	0.125*	0.057*	-0.096*
GG258	0.007	-0.085*	0.015	0.009	0.628*	-0.009	0.059*	0.523*	0.012	-0.073*	0.032*
GG260	0.026	0.155*	0.060*	-0.077*	0.329*	-0.105*	0.073*	0.296*	0.048*	0.002	-0.096*
GG261	0.040*	-0.005	0.010	-0.110*	0.510*	0.062*	0.024*	0.322*	-0.052*	-0.023*	0.008
GG262	-0.009	0.095*	-0.015	-0.035*	0.650*	0.086*	0.002	0.568*	-0.019	-0.028*	0.040*
GG263	-0.009	-0.070*	-0.031*	0.029	0.578*	0.157*	-0.050*	0.302*	-0.005	0.082*	0.034*
GG264	0.092	0.037	-0.099*	0.427*	0.069	0.181*	0.166*	-0.126*	0.001	0.002	-0.035
GG265	-0.026	0.255*	-0.001	-0.320*	0.464*	0.056*	-0.051*	0.021	-0.001	-0.012	0.033*
GG266	-0.012	0.001	0.006	-0.105*	0.781*	0.015	-0.022	-0.061*	0.130*	-0.021*	0.046*
GG267	0.034*	0.030	0.054*	-0.104*	0.672*	0.001	0.037*	0.018	0.076*	0.001	0.047*
GG268	0.114*	-0.093*	0.048*	0.068*	0.677*	-0.174*	-0.001	-0.037*	0.091*	0.074*	-0.075*
GG269	0.002	0.009	-0.025	0.106*	0.730*	-0.122*	0.005	-0.060*	-0.032	0.080*	-0.013
GG270	-0.047	0.075	-0.029	0.153*	0.711*	0.046	-0.010	-0.090*	-0.118*	0.019	-0.018
GG272	-0.019	0.096*	0.012	-0.022	0.331*	0.114*	0.083*	0.000	-0.026	0.057*	0.094*
GG273	0.033*	-0.017	0.012	-0.007	0.487*	-0.036	-0.045*	0.034*	-0.008	0.092*	-0.039*
GG274	-0.041*	0.123*	0.066*	0.019	-0.132*	0.048*	0.029*	0.003	0.194*	-0.046*	0.095*
GG275	-0.104*	-0.064*	-0.017	0.573*	-0.125*	0.069*	0.033	0.002	0.061*	0.008	-0.109*
GG276	-0.112*	-0.015	-0.031*	0.730*	-0.046*	-0.002	-0.033	0.007	0.014	0.030	-0.037
GG277	0.030	-0.187*	-0.005	0.660*	-0.174*	-0.144*	-0.028*	0.158*	0.105*	0.059*	0.018
GG279	0.031	0.005	-0.005	0.479*	0.016	-0.053	-0.072*	0.129*	0.055*	0.052*	0.023
GG280	-0.100*	-0.013	0.000	0.532*	0.034	0.265*	0.082*	0.018	-0.081*	-0.048*	0.030
GG281	0.016	-0.099*	0.074*	0.357*	0.034	0.493*	-0.077*	0.022	0.001	0.009	0.038
GG282	-0.058	0.042	0.005	0.698*	-0.040	-0.011	-0.006	0.006	0.020	-0.093*	0.033
GG283	0.058*	0.053	0.155*	0.404*	-0.036*	0.056	-0.029	-0.001	0.144*	0.118*	-0.025
GG284	-0.136*	0.126*	0.057*	0.545*	-0.010	0.068	0.013	0.021	0.099*	-0.003	0.041
GG285	0.120*	0.001	0.277*	0.314*	0.007	0.038	-0.078*	-0.060*	0.130*	0.027	0.029
GG286	-0.056*	-0.224*	-0.026	0.885*	-0.044*	-0.132*	-0.028	0.169*	0.021	-0.003	0.011
GG287	0.214*	0.139*	0.062	0.518*	0.076	0.220*	0.082	-0.035	-0.009	-0.150*	-0.081
GG288	0.002	0.108	0.018	0.261*	0.044*	0.068*	0.050*	-0.016	0.310*	-0.014	-0.002
GG289	-0.099*	0.289*	-0.062*	0.131*	0.032*	-0.044*	0.081*	-0.078*	0.627*	-0.012	-0.046*
GG290	0.042	-0.065	0.043*	0.040	-0.006	0.596*	-0.064*	0.033	0.373*	0.000	-0.033
GG291	0.060*	-0.205*	0.047*	-0.039	-0.026	0.736*	-0.034*	0.092*	0.373*	-0.007	0.018
GG292	-0.006	0.039	0.011	0.323*	0.058*	0.358*	0.089*	0.124*	0.028	0.061*	-0.048
GG293	-0.007	0.269*	-0.043*	-0.006	-0.003	0.005	0.056*	0.029	0.721*	-0.020	0.067*
GG294	0.149*	0.164*	0.051*	0.082*	-0.025	0.076*	0.035*	0.034*	0.365*	-0.033*	0.138*
GG314	0.048*	0.001	0.002	-0.006	-0.028*	0.034*	0.853*	0.002	0.020	-0.006	-0.061
GG332	-0.028*	-0.006	0.003	-0.021	0.028*	-0.033*	0.476*	0.038*	0.056*	0.079*	0.252*
GG315	-0.060*	-0.075*	0.007	0.073*	0.065*	-0.031*	0.676*	-0.030*	0.010	0.166*	0.011
GG316	0.000	0.002	-0.018*	0.008	0.032*	0.033*	0.193*	-0.010	0.008	0.811*	-0.030
GG320	-0.007	0.009	0.024*	-0.013	0.023*	0.078*	0.059	0.029*	-0.028*	0.723*	0.076*
GG327	-0.009	-0.047*	0.026*	-0.013	-0.006	0.013	0.220*	0.029*	-0.028	0.183*	0.497*
GG330	0.293*	0.091*	-0.074*	0.072	0.047*	0.183*	0.168*	-0.039	-0.030	0.003	0.160*
GG339	0.091*	0.055*	0.018	-0.122*	-0.026*	-0.021	0.302*	0.002	0.036*	0.101*	0.305*
GG341	0.077*	0.042*	0.034*	-0.029*	-0.034*	0.009	0.806*	-0.015	0.016	0.024	0.052
GG345	-0.021	-0.016	0.054*	0.094*	0.042*	0.185*	0.307*	0.030*	-0.032*	0.177*	0.140*
GG340	0.010	0.106*	0.109*	-0.055*	0.001	-0.040*	0.238*	-0.019	0.012	0.516*	0.129*
GG342	0.024	-0.260*	-0.004	0.078*	0.117*	-0.050*	0.306*	0.034*	-0.015	0.077*	0.359*

## Sheet: CFA_halfsample_modelFits
name	cfi	tli	rmsea	srmr
11_factor	0.889688	0.884374	0.0172074	0.0642419
10_factor	0.864401	0.858388	0.0190431	0.069499
9_factor	0.855071	0.849249	0.0194582	0.0719909
11_factor_constrained	0.895404	0.890365	0.0167557	0.0648603
10_factor_constrained	0.872864	0.867227	0.0184392	0.0704533
9_factor_constrained	0.869058	0.863701	0.0186824	0.0719999
11_factor_lang	0.896704	0.891687	0.0166543	0.064622
11_factor_unrelated	0.897117	0.89216	0.0166691	0.0648231

## Sheet: Corfactor factor variance est.
factor	est	se	z	pvalue	ci.lower	ci.upper
motor	0.923266	0.031342	29.4577	0	0.861837	0.984695
language	0.838491	0.0154198	54.3777	0	0.808269	0.868713
prosocial	0.431911	0.00562924	76.7264	0	0.420878	0.442945
nvcc	0.869263	0.0189654	45.8342	0	0.832092	0.906435
rrb	0.0876212	0.00381606	22.9612	0	0.0801419	0.0951006
social_recept_int	0.563219	0.0371771	15.1496	0	0.490353	0.636085
adhd	0.622188	0.00528615	117.702	0	0.611828	0.632549
idio_speech	0.529895	0.00722479	73.344	0	0.515735	0.544055
play	0.414727	0.0145715	28.4614	0	0.386167	0.443287
wait	0.72386	0.00512707	141.184	0	0.713811	0.733909
impulse	0.364458	0.00648596	56.1918	0	0.351745	0.37717

## Sheet: Corfactor item threshold est.
item	threshold	std.all	est	se	z	pvalue	ci.lower	ci.upper
kick a ball by swinging his/her leg forward	t1	2.22365	2.22365	0.0139794	159.066	0	2.19625	2.25105
kick a ball by swinging his/her leg forward	t2	2.71709	2.71709	0.0238461	113.943	0	2.67035	2.76382
catch a large ball with both hands	t1	0.790525	0.790525	0.00584953	135.143	0	0.77906	0.80199
catch a large ball with both hands	t2	1.9255	1.9255	0.0108025	178.246	0	1.90432	1.94667
hold a pencil, crayon, or pen between fingers and thumb	t1	0.412964	0.412964	0.00541955	76.1989	0	0.402342	0.423586
hold a pencil, crayon, or pen between fingers and thumb	t2	1.18612	1.18612	0.00684404	173.307	0	1.17271	1.19953
undo one or more buttons	t1	0.379322	0.379322	0.00536462	70.7081	0	0.368808	0.389837
undo one or more buttons	t2	1.21986	1.21986	0.006916	176.382	0	1.2063	1.23341
point to the correct picture	t1	2.22912	2.22912	0.0140371	158.802	0	2.20161	2.25663
point to the correct picture	t2	2.90298	2.90298	0.030108	96.4188	0	2.84397	2.96199
correctly point to at least seven body parts	t1	2.15845	2.15845	0.0131623	163.988	0	2.13265	2.18425
correctly point to at least seven body parts	t2	2.6851	2.6851	0.0229668	116.913	0	2.64009	2.73012
sentences that are three or four words long	t1	1.95277	1.95277	0.0109918	177.657	0	1.93122	1.97431
sentences that are three or four words long	t2	2.34253	2.34253	0.0157072	149.137	0	2.31175	2.37332
without pointing, carry out directions	t1	1.5872	1.5872	0.00842989	188.283	0	1.57068	1.60372
without pointing, carry out directions	t2	2.66399	2.66399	0.0223832	119.018	0	2.62012	2.70786
tell what is happening in the picture book	t1	1.55785	1.55785	0.00827356	188.293	0	1.54164	1.57407
tell what is happening in the picture book	t2	2.38115	2.38115	0.0163532	145.607	0	2.3491	2.4132
tell you at least two things about an object	t1	0.2889	0.2889	0.00531514	54.3541	0	0.278482	0.299317
tell you at least two things about an object	t2	1.3133	1.3133	0.00725629	180.988	0	1.29908	1.32752
talk with you just to be friendly	t1	1.83535	1.83535	0.0100394	182.815	0	1.81567	1.85502
to and fro 'conversation' with her/him	t1	1.86349	1.86349	0.0102524	181.761	0	1.84339	1.88358
shares readily	t1	0.0778462	0.0778462	0.00519108	14.9962	0	0.0676719	0.0880205
shares readily	t2	1.99844	1.99844	0.011411	175.133	0	1.97608	2.02081
helpful if hurt	t1	0.793078	0.793078	0.00582412	136.171	0	0.781663	0.804493
helpful if hurt	t2	2.04371	2.04371	0.0118601	172.318	0	2.02046	2.06695
considerate of feelings	t1	0.337577	0.337577	0.00529721	63.7273	0	0.327194	0.347959
considerate of feelings	t2	2.00689	2.00689	0.0114991	174.526	0	1.98435	2.02943
kind to young children	t1	0.824366	0.824366	0.00588222	140.145	0	0.812837	0.835895
kind to young children	t2	2.10535	2.10535	0.0125254	168.087	0	2.0808	2.1299
volunteers	t1	0.365434	0.365434	0.00531626	68.7389	0	0.355014	0.375854
volunteers	t2	1.88271	1.88271	0.0103942	181.13	0	1.86234	1.90308
pays attention to instruction	t1	0.318204	0.318204	0.00528534	60.2051	0	0.307845	0.328563
pays attention to instruction	t2	2.05336		0.0119667	171.589	0	2.02991	2.07681
Sounds and words w/ gestures	t1	2.31897	2.31897	0.0153546	151.028	0	2.28888	2.34907
Sounds and words w/ gestures	t2		3.09664	0.039249	78.8974	0	3.01972	3.17357
look in response to "WOW...whatâs that?"	t1	2.535	2.535	0.0192881	131.428	0	2.49719	2.5728
look in response to "WOW...whatâs that?"	t2	2.9952	2.9952	0.0340775	87.8939	0	2.92841	3.06199
point in response to "Where is the..."	t1	2.58528	2.58528	0.0204079	126.68	0	2.54528	2.62528
point in response to "Where is the..."	t2	2.94587	2.94587	0.0318791	92.4074	0	2.88339	3.00835
show by holding toy	t1	2.29853	2.29853	0.0150452	152.775	0	2.26904	2.32802
show by holding toy	t2	3.0716	3.0716	0.0378937	81.0585	0	2.99733	3.14587
shows objects to parent	t1	2.85974	2.85974	0.0284512	100.514	0	2.80398	2.91551
imitate parent	t1	1.9351	1.9351	0.0108463	178.411	0	1.91384	1.95635
index finger to point	t1	2.15849	2.15849	0.0131474	164.176	0	2.13272	2.18426
look in response to pointing	t1	2.29845	2.29845	0.0150336	152.888	0	2.26899	2.32792
wave for greetings	t1	2.34972	2.34972	0.0158128	148.596	0	2.31873	2.38071
facial expression appropriate to the particular situation	t1	2.69497	2.69497	0.0232313	116.006	0	2.64944	2.7405
spontaneously copy you	t1	1.60995	1.60995	0.00856649	187.935	0	1.59316	1.62674
spontaneously point at thingsjust to show you	t1	1.79468	1.79468	0.00973956	184.267	0	1.77559	1.81377
use gestures, other than pointing or pulling your hand	t1	0.607168	0.607168	0.0056204	108.029	0	0.596152	0.618184
shake head to indicate no	t1	1.17137	1.17137	0.0067396	173.803	0	1.15816	1.18457
look at you directly in the face	t1	2.09317	2.09317	0.0124214	168.514	0	2.06883	2.11752
show things that interest them to engage your attention	t1	2.2694	2.2694	0.0146288	155.132	0	2.24072	2.29807
ever offer to share things other than food	t1	1.91471	1.91471	0.010671	179.431	0	1.89379	1.93562
want you to join in his/her enjoyment of something	t1	2.36465	2.36465	0.0160923	146.943	0	2.33311	2.39619
comfort you when you are sad or hurt	t1	1.89103	1.89103	0.0104787	180.464	0	1.87049	1.91157
use gestures with sounds or words to get your attention	t1	1.79276	1.79276	0.00974626	183.943	0	1.77365	1.81186
a normal range of facial expressions	t1	2.91963	2.91963	0.0308333	94.6909	0	2.8592	2.98007
oversensitive to noise	t1	0.494597	0.494597	0.00542996	91.0866	0	0.483954	0.505239
very particular way or order or rituals	t1	0.403562	0.403562	0.0053682	75.1763	0	0.39304	0.414083
hand like a tool	t1	0.263172	0.263172	0.00527363	49.9035	0	0.252836	0.273509
interests that might seem odd	t1	0.93063	0.93063	0.00611843	152.103	0	0.918638	0.942622
more interested in parts of a toy or an object	t1	0.406511	0.406511	0.00536856	75.7208	0	0.395989	0.417034
special interests that are unusual in their intensity	t1	0.781034	0.781034	0.00582389	134.109	0	0.769619	0.792448
unusually interested in sight, feel, sound, taste, or smell	t1	1.35833	1.35833	0.00738737	183.872	0	1.34385	1.37281
odd ways of moving hands or fingers	t1	1.76141	1.76141	0.00951334	185.151	0	1.74276	1.78006
self injury	t1	1.44991	1.44991	0.00776278	186.777	0	1.4347	1.46513
objects that they must carry around	t1	0.658068	0.658068	0.00564051	116.668	0	0.647013	0.669124
respond to name	t1	2.52182	2.52182	0.0189948	132.764	0	2.48459	2.55905
interest in children	t1	2.83263	2.83263	0.0274833	103.067	0	2.77876	2.88649
eye-contact	t1	2.44523	2.44523	0.0174711	139.958	0	2.41098	2.47947
react when spoken to	t1	2.47054	2.47054	0.0179581	137.573	0	2.43534	2.50574
smiles back if someone smiles at him/he	t1	2.33036	2.33036	0.0155485	149.876	0	2.29988	2.36083
interested in other children whom he/she does not know	t1	1.93975	1.93975	0.0108924	178.084	0	1.9184	1.9611
respond positively when another child approaches	t1	1.94198	1.94198	0.0109633	177.135	0	1.92049	1.96347
start talking to your child,look up and pay attention to you	t1	1.90108	1.90108	0.0105887	179.539	0	1.88033	1.92184
Can't concentrate, can't pay attention for long	t1	0.39838	0.39838	0.00534851	74.4843	0	0.387898	0.408863
Can't concentrate, can't pay attention for long	t2	1.91538	1.91538	0.0106817	179.314	0	1.89445	1.93632
Quickly shifts from one activity to another	t1	-0.486238	-0.486238	0.00543209	-89.5122	0	-0.496885	-0.475591
Quickly shifts from one activity to another	t2	1.10477	1.10477	0.00653777	168.983	0	1.09196	1.11759
Can't sit still, restless or overactive	t1	0.614357	0.614357	0.00556721	110.353	0	0.603445	0.625268
Can't sit still, restless or overactive	t2	1.9094	1.9094	0.0106286	179.648	0	1.88857	1.93023
can't keep focused on task	t1	0.417603	0.417603	0.00537135	77.7464	0	0.407075	0.428131
can't keep focused on task	t2	2.09476	2.09476	0.0124442	168.333	0	2.07037	2.11915
doesn't listen when spoken to	t1	0.243555	0.243555	0.00525678	46.3317	0	0.233252	0.253859
doesn't listen when spoken to	t2	1.91598	1.91598	0.010696	179.13	0	1.89502	1.93695
odd phrases or say the same thing over and over	t1	-0.298018	-0.298018	0.00531528	-56.0682	0	-0.308436	-0.287601
get his/her pronouns mixed up	t1	0.31712	0.31712	0.00531422	59.6739	0	0.306704	0.327536
odd, indirect ways, metaphorical speech	t1	0.54638	0.54638	0.00551826	99.013	0	0.535565	0.557196
say the same thing over and over in exactly the same way	t1	0.381204	0.381204	0.00535793	71.1476	0	0.370702	0.391705
spontaneously join in and copy the actions in social games	t1	1.703	1.703	0.00912487	186.633	0	1.68512	1.72088
pretend or make-believe games	t1	1.65651	1.65651	0.00883713	187.449	0	1.63919	1.67383
play imaginative games with another child	t1	0.995183	0.995183	0.00630242	157.905	0	0.98283	1.00754
play cooperatively in games with groups of other children	t1	1.38431	1.38431	0.00750316	184.497	0	1.36961	1.39902
Can't stand waiting, wants everything now	t1	-0.389872	-0.389872	0.00534218	-72.98	0	-0.400343	-0.379402
Can't stand waiting, wants everything now	t2	1.28283	1.28283	0.00709158	180.894	0	1.26893	1.29673
Demands must be met immediately	t1	-0.535531	-0.535531	0.00547973	-97.7294	0	-0.546271	-0.524791
Demands must be met immediately	t2	1.18873	1.18873	0.00678187	175.281	0	1.17544	1.20202
difficult waiting turn	t1	-0.252982	-0.252982	0.00525982	-48.0971	0	-0.263291	-0.242673
difficult waiting turn	t2	1.55449	1.55449	0.00826834	188.005	0	1.53828	1.57069
Gets into everything	t1	0.408014	0.408014	0.00536448	76.0584	0	0.3975	0.418528
Gets into everything	t2	1.67382	1.67382	0.00894746	187.072	0	1.65628	1.69136
distracted by outside stimuli	t1	-1.00116	-1.00116	0.00627776	-159.478	0	-1.01347	-0.98886
distracted by outside stimuli	t2	0.992909	0.992909	0.0062581	158.66	0	0.980643	1.00517
excessive talking	t1	0.101923	0.101923	0.0052121	19.5552	0	0.091708	0.112139
excessive talking	t2	1.3119	1.3119	0.00720578	182.063	0	1.29778	1.32603

[truncated: 18 more sheets: Corfactor item variance est., Corfactor item loadings est., MI model fits + diff, higherorder factor var est., higherorder loadings est., factor_h2, leadSNPs_FactorGWAS, Magma_genes, factor_bySex_h2, Items Z values, items_h2, Factor_PGC_rg, Item_PGC_rg, factor_rg_PGC_bysex, corfactor_PGS, higherorder_PGS, SNP_Loci_prosocial_cfV2, Qsnp_Loci_prosocial_cfV2]
